# Supplementary material for: Evaluating the Impact of Implementing and Scaling-Up the Use of Syphilis Rapid/Point-of-Care Tests: An Interrupted Time Series Analysis of New Syphilis Positivity Rates in Alberta, Canada
Source: Clin Infect Dis. 2025 Dec 19;82(4):e826–35. doi: 10.1093/cid/ciaf651 (PMC13131939; doi:10.1093/cid/ciaf651)
Supplement: ciaf651_Supplementary_Data [file ciaf651_supplementary_data.zip]

Archive with 3 entries (3 files):
- ITSA AB_Manuscript_Supplementary Materials_FINAL_02Nov2025.docx
- Supplementary Table 2_Raw Data Edmonton Zone.xlsx
- Supplementary Table 3_Raw Data Provincial Zones.xlsx
