# Supplementary material for: Evaluating the Impact of Implementing and Scaling-Up the Use of Syphilis Rapid/Point-of-Care Tests: An Interrupted Time Series Analysis of New Syphilis Positivity Rates in Alberta, Canada
Source: Clin Infect Dis. 2025 Dec 19;82(4):e826–35. doi: 10.1093/cid/ciaf651 (PMC13131939; doi:10.1093/cid/ciaf651)
Supplement: ciaf651_Supplementary_Data [file ciaf651_supplementary_data.zip › Supplementary Table 2_Raw Data Edmonton Zone.xlsx]

## Sheet: Supplementary Table 2_CID MS CI
MONTH_YEAR	EIA_NUMBER_TESTED	EIA_NUMBER_POSITIVE	TOTAL_POPULATION	EIA_POSITIVITY_RATE	EIA_TESTING_RATE	EIA_TEST_POSITIVITY_RATE	DATE_CODED	EIA_SEASONAL_ADJ_RATES	NUMBER_OF_POCT_TESTS	NUMBER_POCTS_POSITIVE	POCT_POSITIVITY_RATE	CONFIRM_TPPA_RPR_NUMBER_POSITIVE	CONFIRM_RATE_POSITIVE	CONFIRM_TEST_RATE_POSITIVE	CONFIRM_EIA_RATE_POSITIVE	POCT_POP_RATE	CONFIRM_ADJ_RATES	EDMONTON_POPULATION	EDMONTON_CONFIRM_CASE	EDMONTON_NUMBER_EIA_TESTED	EDMONTON_CONFIRM_POP_RATE	EDMONTON__CONFIRM_TEST_POS_RATE	EDMONTON_EIA_NUMBER_POSITIVE	EDMONTON_EIA_POP_RATE	EDMONTON_EIA_TEST_POS_RATE	EDM_CONF_ADJ_RATES
2017m8	19913	468	4241100	11.0349	469.524	2350.22	691	9.16907	0	0		161	3.79618	808.517	34401.7	0	3.38791	1367810	27	4986	1.97396	541.516	110	8.04205	2206.18	1.42054
2017m9	18939	381	4241100	8.98352	446.559	2011.72	692	9.2409	0	0		110	2.59367	580.812	28871.4	0	2.93126	1367810	17	4874	1.24286	348.789	87	6.36053	1784.98	1.40531
2017m10	19427	411	4241100	9.69088	458.065	2115.61	693	10.2371	0	0		120	2.82945	617.697	29197.1	0	3.09166	1367810	16	5001	1.16975	319.936	94	6.8723	1879.62	1.42558
2017m11	19450	423	4241100	9.97383	458.607	2174.81	694	11.338	0	0		121	2.85303	622.108	28605.2	0	3.16904	1367810	24	5025	1.75463	477.612	110	8.04205	2189.05	2.06476
2017m12	17449	410	4241100	9.6673	411.426	2349.7	695	10.3928	0	0		114	2.68798	653.333	27804.9	0	2.8917	1367810	23	4434	1.68152	518.719	104	7.60339	2345.51	1.91753
2018m1	21210	509	4298275	11.842	493.454	2399.81	696	12.4493	0	0		156	3.62936	735.502	30648.3	0	3.47234	1391502	35	5330	2.51527	656.66	147	10.5641	2757.97	2.40764
2018m2	17568	396	4298275	9.213	408.722	2254.1	697	10.4789	0	0		127	2.95467	722.905	32070.7	0	3.26067	1391502	32	4440	2.29967	720.721	119	8.55191	2680.18	2.64771
2018m3	19434	455	4298275	10.5856	452.135	2341.26	698	9.59513	0	0		137	3.18733	704.95	30109.9	0	2.62622	1391502	41	4876	2.94646	840.853	140	10.0611	2871.21	2.32727
2018m4	19921	496	4298275	11.5395	463.465	2489.84	699	10.3107	0	0		141	3.28039	707.796	28427.4	0	2.93428	1391502	39	4967	2.80273	785.182	142	10.2048	2858.87	2.59893
2018m5	20510	545	4298275	12.6795	477.168	2657.24	700	11.8999	0	0		174	4.04814	848.367	31926.6	0	3.73703	1391502	44	5153	3.16205	853.872	165	11.8577	3202.02	3.085
2018m6	20015	561	4298275	13.0517	465.652	2802.9	701	12.7904	0	0		182	4.23426	909.318	32442.1	0	3.92944	1391502	41	4927	2.94646	832.149	166	11.9296	3369.19	2.9764
2018m7	20348	589	4298275	13.7032	473.399	2894.63	702	14.3005	0	0		201	4.67629	987.812	34125.6	0	4.51072	1391502	38	5152	2.73086	737.578	169	12.1451	3280.28	3.09606
2018m8	21038	649	4298275	15.0991	489.452	3084.89	703	17.4196	0	0		231	5.37425	1098.01	35593.2	0	5.79709	1391502	54	5248	3.8807	1028.96	181	13.0075	3448.93	5.22669
2018m9	18951	594	4298275	13.8195	440.898	3134.4	704	13.3054	0	0		189	4.39711	997.309	31818.2	0	4.19454	1391502	49	5136	3.52137	954.05	193	13.8699	3757.79	3.27029
2018m10	20906	703	4298275	16.3554	486.381	3362.67	705	14.9866	0	0		241	5.6069	1152.78	34281.6	0	4.87222	1391502	60	5259	4.31189	1140.9	229	16.457	4354.44	3.13649
2018m11	20008	699	4298275	16.2623	465.489	3493.6	706	17.466	0	0		218	5.0718	1089.56	31187.4	0	5.64532	1391502	66	5044	4.74308	1308.49	232	16.6726	4599.52	5.04938
2018m12	17859	608	4298275	14.1452	415.492	3404.45	707	16.4493	0	0		182	4.23426	1019.09	29934.2	0	5.0989	1391502	53	4616	3.80883	1148.18	216	15.5228	4679.38	4.54706
2019m1	21792	821	4362576	18.8192	499.521	3767.44	708	18.5373	0	0		242	5.54718	1110.5	29476.2	0	5.79247	1417025	72	5676	5.08107	1268.5	299	21.1005	5267.79	5.56257
2019m2	18646	685	4362576	15.7017	427.408	3673.71	709	15.6259	0	0		207	4.7449	1110.16	30219	0	4.93782	1417025	70	4804	4.93993	1457.12	273	19.2657	5682.76	5.26014
2019m3	20528	680	4362576	15.5871	470.548	3312.55	710	16.0689	0	0		174	3.98847	847.623	25588.2	0	4.31876	1417025	56	5235	3.95194	1069.72	239	16.8663	4565.42	5.02353
2019m4	20114	706	4362576	16.1831	461.058	3509.99	711	15.6957	0	0		203	4.65321	1009.25	28753.5	0	3.96768	1417025	74	5215	5.22221	1418.98	259	18.2777	4966.44	4.37399
2019m5	22351	718	4362576	16.4582	512.335	3212.38	712	16.7708	0	0		215	4.92828	961.926	29944.3	0	5.13947	1417025	73	5601	5.15164	1303.34	268	18.9129	4784.86	5.10457
2019m6	20539	689	4362576	15.7934	470.8	3354.59	713	16.7682	0	0		202	4.63029	983.495	29317.9	0	4.97726	1417025	66	5362	4.65765	1230.88	252	17.7837	4699.74	4.686
2019m7	22310	788	4362576	18.0627	511.395	3532.05	714	17.4284	0	0		224	5.13458	1004.03	28426.4	0	5.15878	1417025	78	5706	5.50449	1366.98	296	20.8888	5187.52	4.57744
2019m8	21870	762	4362576	17.4667	501.309	3484.22	715	21.5599	0	0		229	5.24919	1047.1	30052.5	0	6.29281	1417025	69	5576	4.86936	1237.45	278	19.6186	4985.65	7.97093
2019m9	21279	728	4362576	16.6874	487.762	3421.21	716	16.4329	0	0		215	4.92828	1010.39	29533	0	4.38501	1417025	82	5494	5.78677	1492.54	278	19.6186	5060.07	5.13987
2019m10	22223	781	4362576	17.9023	509.401	3514.38	717	18.3426	0	0		212	4.85951	953.967	27144.7	0	5.41017	1417025	64	5571	4.5165	1148.81	300	21.1711	5385.03	5.24692
2019m11	27753	1142	4362576	26.1772	636.161	4114.87	718	19.086	0	0		292	6.69329	1052.14	25569.2	0	5.10574	1417025	129	10712	9.10358	1204.26	587	41.4248	5479.84	6.25984
2019m12	26872	1234	4362576	28.286	615.966	4592.14	719	22.5017	0	0		319	7.31219	1187.11	25850.9	0	5.73504	1417025	131	10660	9.24472	1228.89	594	41.9188	5572.23	6.28692
2020m1	31339	1443	4416682	32.6716	709.56	4604.49	720	33.1748	0	0		359	8.12827	1145.54	24878.7	0	8.71188	1437433	136	12690	9.46131	1071.71	680	47.3066	5358.55	9.53968
2020m2	27685	1336	4416682	30.249	626.828	4825.72	721	26.9622	0	0		364	8.24148	1314.79	27245.5	0	7.26566	1437433	166	11343	11.5484	1463.46	683	47.5153	6021.34	9.27796
2020m3	23960	1114	4416682	25.2226	542.489	4649.42	722	29.0655	0	0		254	5.75092	1060.1	22800.7	0	6.9327	1437433	116	9931	8.06994	1168.06	560	38.9583	5638.91	9.27862
2020m4	15726	963	4416682	21.8037	356.059	6123.62	723	26.555	0	0		196	4.43772	1246.34	20353.1	0	6.24117	1437433	92	6335	6.4003	1452.25	480	33.3929	7576.95	9.36831
2020m5	18178	1029	4416682	23.298	411.576	5660.69	724	24.1492	0	0		249	5.63772	1369.79	24198.2	0	5.74919	1437433	121	7647	8.41778	1582.32	535	37.2191	6996.21	8.70278
2020m6	22596	1112	4416682	25.1773	511.606	4921.23	725	23.43	0	0		248	5.61507	1097.54	22302.2	0	5.58917	1437433	117	9594	8.13951	1219.51	583	40.5584	6076.71	7.77881
2020m7	24081	1219	4416682	27.5999	545.228	5062.08	726	26.8075	0	0		263	5.9547	1092.15	21575.1	0	6.13494	1437433	113	10015	7.86124	1128.31	628	43.689	6270.59	8.10778
2020m8	22981	1178	4416682	26.6716	520.323	5125.97	727	30.7127	4	1	25000	245	5.54715	1066.1	20798	0.0905657	7.06457	1437433	113	9571	7.86124	1180.65	596	41.4628	6227.14	10.7281
2020m9	25523	1394	4416682	31.5622	577.877	5461.74	728	25.5366	5	1	20000	308	6.97356	1206.75	22094.7	0.113207	5.05515	1437433	145	10548	10.0874	1374.67	677	47.0978	6418.28	8.51483
2020m10	25542	1429	4416682	32.3546	578.307	5594.71	729	31.6978	72	17	23611.1	345	7.81129	1350.72	24142.8	1.63018	6.78681	1437433	138	10330	9.60045	1335.91	676	47.0283	6544.05	8.14625
2020m11	23988	1358	4416682	30.7471	543.123	5661.16	730	36.1416	89	24	26966.3	356	8.06035	1484.08	26215	2.01509	8.01255	1437433	147	9688	10.2266	1517.34	622	43.2716	6420.31	12.526
2020m12	22640	1234	4416682	27.9395	512.602	5450.53	731	30.5223	63	18	28571.4	319	7.22262	1409.01	25850.9	1.42641	7.51793	1437433	125	9190	8.69606	1360.17	571	39.7236	6213.28	10.2055
2021m1	24561	1458	4443773	32.81	552.706	5936.24	732	34.61	88	22	25000	332	7.47113	1351.74	22770.9	1.9803	8.93562	1449124	147	9987	10.1441	1471.91	714	49.2711	7149.29	11.1692
2021m2	24188	1365	4443773	30.7171	544.312	5643.29	733	28.3169	77	22	28571.4	323	7.2686	1335.37	23663	1.73276	7.27486	1449124	119	10148	8.21186	1172.64	653	45.0617	6434.77	11.0407
2021m3	28108	1654	4443773	37.2206	632.526	5884.45	734	28.0408	84	25	29761.9	388	8.73132	1380.39	23458.3	1.89029	5.9946	1449124	152	11322	10.4891	1342.52	808	55.7578	7136.55	8.19869
2021m4	25357	1552	4443773	34.9253	570.619	6120.6	735	33.0921	40	8	20000	297	6.68351	1171.27	19136.6	0.900136	7.42178	1449124	118	10265	8.14285	1149.54	780	53.8256	7598.64	8.65113
2021m5	27239	1519	4443773	34.1827	612.97	5576.56	736	36.3342	83	25	30120.5	297	6.68351	1090.35	19552.3	1.86778	8.3543	1449124	99	11487	6.83171	861.844	733	50.5823	6381.13	9.55225
2021m6	27410	1543	4443773	34.7227	616.818	5629.33	737	35.3667	100	35	35000	286	6.43597	1043.41	18535.3	2.25034	7.21891	1449124	106	10689	7.31476	991.674	732	50.5133	6848.16	7.83647
2021m7	26170	1601	4443773	36.0279	588.914	6117.69	738	37.5966	89	29	32584.3	353	7.9437	1348.87	22048.7	2.0028	7.29871	1449124	148	10660	10.2131	1388.37	789	54.4467	7401.5	7.52554
2021m8	26112	1567	4443773	35.2628	587.609	6001.07	739	39.2635	110	45	40909.1	319	7.17858	1221.66	20357.4	2.47537	8.57521	1449124	128	10740	8.83292	1191.81	772	53.2736	7188.08	10.247
2021m9	25867	1657	4443773	37.2881	582.095	6405.85	740	36.0488	88	27	30681.8	367	8.25875	1418.8	22148.5	1.9803	7.11777	1449124	133	10562	9.17796	1259.23	763	52.6525	7224.01	9.65318
2021m10	25308	1722	4443773	38.7509	569.516	6804.17	741	37.9722	107	31	28972	368	8.28125	1454.09	21370.5	2.40786	8.20491	1449124	140	10537	9.66101	1328.65	802	55.3438	7611.27	8.42522
2021m11	26332	1796	4443773	40.4161	592.56	6820.6	742	41.2344	107	29	27102.8	382	8.5963	1450.71	21269.5	2.40786	8.65935	1449124	146	10724	10.0751	1361.43	823	56.7929	7674.38	11.3826
2021m12	23666	1613	4443773	36.298	532.565	6815.69	743	38.5288	119	36	30252.1	324	7.2911	1369.05	20086.8	2.6779	7.96854	1449124	116	9597	8.00484	1208.71	759	52.3765	7908.72	9.48607
2022m1	24512	1813	4543111	39.9066	539.542	7396.38	744	44.656	142	40	28169	389	8.56241	1586.98	21456.2	3.12561	8.90908	1477121	130	9888	8.8009	1314.72	821	55.5811	8302.99	10.3981
2022m2	23615	1662	4543111	36.5829	519.798	7037.9	745	36.2581	59	17	28813.6	350	7.70397	1482.11	21059	1.29867	8.16985	1477121	123	9520	8.32701	1292.02	718	48.6081	7542.02	9.36688
2022m3	27929	1996	4543111	43.9346	614.755	7146.69	746	35.7245	96	16	16666.7	416	9.15672	1489.49	20841.7	2.11309	6.97875	1477121	167	11157	11.3058	1496.82	897	60.7262	8039.8	8.43624
2022m4	25484	1702	4543111	37.4633	560.937	6678.7	747	37.9519	108	28	25925.9	377	8.29828	1479.36	22150.4	2.37723	7.30463	1477121	137	10262	9.2748	1335.02	767	51.9253	7474.18	8.2192
2022m5	27171	1877	4543111	41.3153	598.07	6908.1	748	38.7872	59	17	28813.6	383	8.43035	1409.59	20404.9	1.29867	9.22274	1477121	149	10986	10.0872	1356.27	830	56.1904	7555.07	8.88338
2022m6	28173	1900	4543111	41.8216	620.126	6744.05	749	41.184	119	22	18487.4	381	8.38632	1352.36	20052.6	2.61935	8.79757	1477121	133	11234	9.004	1183.91	851	57.6121	7575.22	9.09832
2022m7	27252	1771	4543111	38.9821	599.853	6498.61	750	44.3518	13	5	38461.5	370	8.1442	1357.7	20892.2	0.286148	9.62923	1477121	142	10932	9.61329	1298.94	780	52.8054	7135.02	9.98038
2022m8	30508	2075	4543111	45.6735	671.522	6801.49	751	43.1468	76	4	5263.16	416	9.15672	1363.58	20048.2	1.67286	9.1641	1477121	151	11963	10.2226	1262.23	953	64.5174	7966.23	10.5253
2022m9	28435	1869	4543111	41.1392	625.893	6572.89	752	45.3305	102	17	16666.7	345	7.59392	1213.29	18459.1	2.24516	9.03178	1477121	127	11216	8.59781	1132.31	838	56.732	7471.47	10.5821
2022m10	28853	1939	4543111	42.68	635.093	6720.27	753	43.7769	130	19	14615.4	376	8.27627	1303.16	19391.4	2.86148	8.30304	1477121	137	11220	9.2748	1221.03	839	56.7997	7477.72	9.26615
2022m11	28363	1914	4543111	42.1297	624.308	6748.23	754	45.6679	87	11	12643.7	370	8.1442	1304.52	19331.2	1.91499	8.65804	1477121	148	11467	10.0195	1290.66	897	60.7262	7822.45	11.0183
2022m12	26047	1804	4543111	39.7085	573.33	6925.94	755	40.6566	47	5	10638.3	415	9.13471	1593.27	23004.4	1.03453	7.5723	1477121	153	10195	10.358	1500.74	787	53.2793	7719.47	9.07734
2023m1	29454	2054	4695290	43.746	627.31	6973.59	756	47.4885	62	13	20967.7	416	8.85994	1412.37	20253.2	1.32047	10.1546	1539515	164	11329	10.6527	1447.61	897	58.2651	7917.73	10.9993
2023m2	27286	1863	4695290	39.6781	581.136	6827.68	757	40.421	74	11	14864.9	399	8.49788	1462.29	21417.1	1.57605	8.74389	1539515	151	10718	9.80828	1408.85	780	50.6653	7277.48	10.5228
2023m3	32882	2283	4695290	48.6232	700.319	6943.01	758	40.9111	54	10	18518.5	505	10.7555	1535.79	22120	1.15009	8.11597	1539515	175	12488	11.3672	1401.35	910	59.1095	7287	10.8865
2023m4	28420	1942	4695290	41.3606	605.287	6833.22	759	40.3333	62	9	14516.1	403	8.58307	1418.02	20751.8	1.32047	8.30778	1539515	149	10420	9.67837	1429.94	821	53.3285	7879.08	9.20059
2023m5	31233	2089	4695290	44.4914	665.199	6688.44	760	42.9594	89	11	12359.6	411	8.75345	1315.92	19674.5	1.89552	9.42903	1539515	140	12021	9.09377	1164.63	863	56.0566	7179.1	9.69156
2023m6	30806	1949	4695290	41.5097	656.104	6326.69	761	44.253	121	13	10743.8	406	8.64696	1317.92	20831.2	2.57705	9.15192	1539515	147	11934	9.54846	1231.77	806	52.3541	6753.81	8.87973
2023m7	29587	1859	4695290	39.5929	630.142	6283.16	762	43.7276	46	5	10869.6	357	7.60336	1206.61	19203.9	0.979705	9.69434	1539515	155	11603	10.0681	1335.86	790	51.3149	6808.58	9.88282
2023m8	31950	2016	4695290	42.9366	680.469	6309.86	763	45.3318	98	10	10204.1	323	6.87923	1010.95	16021.8	2.0872	9.1627	1539515	122	12711	7.92457	959.799	857	55.6669	6742.19	10.5961
2023m9	30488	1963	4695290	41.8079	649.332	6438.6	764	42.7642	83	9	10843.4	295	6.28289	967.594	15028	1.76773	7.36995	1539515	117	11944	7.5998	979.571	822	53.3934	6882.12	9.28061
2023m10	31539	1810	4695290	38.5493	671.716	5738.93	765	44.0183	59	5	8474.58	275	5.85693	871.936	15193.4	1.25658	7.09147	1539515	111	12461	7.21006	890.779	771	50.0807	6187.3	8.54969
2023m11	32384	2045	4695290	43.5543	689.712	6314.85	766	42.4366	120	11	9166.67	305	6.49587	941.823	14914.4	2.55575	6.54324	1539515	133	12884	8.63908	1032.29	860	55.8617	6674.95	9.23297
2023m12	29528	1725	4695290	36.7389	628.886	5841.91	767	40.9576	103	3	2912.62	227	4.83463	768.762	13159.4	2.19369	6.22884	1539515	91	11373	5.91095	800.141	712	46.2483	6260.44	8.06481
2024m1	33638	2025	4863681	41.6351	691.616	6019.98	768	44.7612	120	6	5000	300	6.16817	891.849	14814.8	2.46727	5.99397	1539515	129	13234	8.37926	974.762	865	56.1865	6536.19	7.89797
2024m2	32586	1928	4863681	39.6408	669.986	5916.65	769	38.9572	135	10	7407.41	269	5.53079	825.508	13952.3	2.77568	5.84976	1539515	121	12562	7.85962	963.222	795	51.6396	6328.61	7.50256
2024m3	35211	1887	4863681	38.7978	723.958	5359.12	770	42.1844	144	6	4166.67	265	5.44855	752.606	14043.5	2.96072	5.69433	1539515	95	13501	6.17077	703.652	752	48.8466	5569.96	8.13773
2024m4	35003	1916	4863681	39.394	719.681	5473.82	771	34.1749	85	1	1176.47	271	5.57191	774.219	14144	1.74765	4.52071	1539515	113	13449	7.33997	840.211	799	51.8995	5940.96	6.04524
2024m5	33203	1717	4863681	35.3025	682.672	5171.22	772	39.4206	142	12	8450.7	248	5.09902	746.92	14443.8	2.9196	5.63229	1539515	109	13190	7.08015	826.384	710	46.1184	5382.87	6.30259
