# Supplementary material for: Evaluating the Impact of Implementing and Scaling-Up the Use of Syphilis Rapid/Point-of-Care Tests: An Interrupted Time Series Analysis of New Syphilis Positivity Rates in Alberta, Canada
Source: Clin Infect Dis. 2025 Dec 19;82(4):e826–35. doi: 10.1093/cid/ciaf651 (PMC13131939; doi:10.1093/cid/ciaf651)
Supplement: ciaf651_Supplementary_Data [file ciaf651_supplementary_data.zip › Supplementary Table 3_Raw Data Provincial Zones.xlsx]

## Sheet: Supplementary Table 3_CID MS CI
MONTH_YEAR	EIA_NUMBER_TESTED	EIA_NUMBER_POSITIVE	TOTAL_POPULATION	EIA_POSITIVITY_RATE	EIA_TESTING_RATE	EIA_TEST_POSITIVITY_RATE	DATE_CODED	EIA_SEASONAL_ADJ_RATES	NUMBER_OF_POCT_TESTS	NUMBER_POCTS_POSITIVE	POCT_POSITIVITY_RATE	CONFIRM_TPPA_RPR_NUMBER_POSITIVE	CONFIRM_RATE_POSITIVE	CONFIRM_TEST_RATE_POSITIVE	CONFIRM_EIA_RATE_POSITIVE	POCT_POP_RATE	CONFIRM_ADJ_RATES
2017m8	19913	468	4241100	11.0349	469.524	2350.22	691	9.16907	0	0		161	3.79618	808.517	34401.7	0	3.38791
2017m9	18939	381	4241100	8.98352	446.559	2011.72	692	9.2409	0	0		110	2.59367	580.812	28871.4	0	2.93126
2017m10	19427	411	4241100	9.69088	458.065	2115.61	693	10.2371	0	0		120	2.82945	617.697	29197.1	0	3.09166
2017m11	19450	423	4241100	9.97383	458.607	2174.81	694	11.338	0	0		121	2.85303	622.108	28605.2	0	3.16904
2017m12	17449	410	4241100	9.6673	411.426	2349.7	695	10.3928	0	0		114	2.68798	653.333	27804.9	0	2.8917
2018m1	21210	509	4298275	11.842	493.454	2399.81	696	12.4493	0	0		156	3.62936	735.502	30648.3	0	3.47234
2018m2	17568	396	4298275	9.213	408.722	2254.1	697	10.4789	0	0		127	2.95467	722.905	32070.7	0	3.26067
2018m3	19434	455	4298275	10.5856	452.135	2341.26	698	9.59513	0	0		137	3.18733	704.95	30109.9	0	2.62622
2018m4	19921	496	4298275	11.5395	463.465	2489.84	699	10.3107	0	0		141	3.28039	707.796	28427.4	0	2.93428
2018m5	20510	545	4298275	12.6795	477.168	2657.24	700	11.8999	0	0		174	4.04814	848.367	31926.6	0	3.73703
2018m6	20015	561	4298275	13.0517	465.652	2802.9	701	12.7904	0	0		182	4.23426	909.318	32442.1	0	3.92944
2018m7	20348	589	4298275	13.7032	473.399	2894.63	702	14.3005	0	0		201	4.67629	987.812	34125.6	0	4.51072
2018m8	21038	649	4298275	15.0991	489.452	3084.89	703	17.4196	0	0		231	5.37425	1098.01	35593.2	0	5.79709
2018m9	18951	594	4298275	13.8195	440.898	3134.4	704	13.3054	0	0		189	4.39711	997.309	31818.2	0	4.19454
2018m10	20906	703	4298275	16.3554	486.381	3362.67	705	14.9866	0	0		241	5.6069	1152.78	34281.6	0	4.87222
2018m11	20008	699	4298275	16.2623	465.489	3493.6	706	17.466	0	0		218	5.0718	1089.56	31187.4	0	5.64532
2018m12	17859	608	4298275	14.1452	415.492	3404.45	707	16.4493	0	0		182	4.23426	1019.09	29934.2	0	5.0989
2019m1	21792	821	4362576	18.8192	499.521	3767.44	708	18.5373	0	0		242	5.54718	1110.5	29476.2	0	5.79247
2019m2	18646	685	4362576	15.7017	427.408	3673.71	709	15.6259	0	0		207	4.7449	1110.16	30219	0	4.93782
2019m3	20528	680	4362576	15.5871	470.548	3312.55	710	16.0689	0	0		174	3.98847	847.623	25588.2	0	4.31876
2019m4	20114	706	4362576	16.1831	461.058	3509.99	711	15.6957	0	0		203	4.65321	1009.25	28753.5	0	3.96768
2019m5	22351	718	4362576	16.4582	512.335	3212.38	712	16.7708	0	0		215	4.92828	961.926	29944.3	0	5.13947
2019m6	20539	689	4362576	15.7934	470.8	3354.59	713	16.7682	0	0		202	4.63029	983.495	29317.9	0	4.97726
2019m7	22310	788	4362576	18.0627	511.395	3532.05	714	17.4284	0	0		224	5.13458	1004.03	28426.4	0	5.15878
2019m8	21870	762	4362576	17.4667	501.309	3484.22	715	21.5599	0	0		229	5.24919	1047.1	30052.5	0	6.29281
2019m9	21279	728	4362576	16.6874	487.762	3421.21	716	16.4329	0	0		215	4.92828	1010.39	29533	0	4.38501
2019m10	22223	781	4362576	17.9023	509.401	3514.38	717	18.3426	0	0		212	4.85951	953.967	27144.7	0	5.41017
2019m11	27753	1142	4362576	26.1772	636.161	4114.87	718	19.086	0	0		292	6.69329	1052.14	25569.2	0	5.10574
2019m12	26872	1234	4362576	28.286	615.966	4592.14	719	22.5017	0	0		319	7.31219	1187.11	25850.9	0	5.73504
2020m1	31339	1443	4416682	32.6716	709.56	4604.49	720	33.1748	0	0		359	8.12827	1145.54	24878.7	0	8.71188
2020m2	27685	1336	4416682	30.249	626.828	4825.72	721	26.9622	0	0		364	8.24148	1314.79	27245.5	0	7.26566
2020m3	23960	1114	4416682	25.2226	542.489	4649.42	722	29.0655	0	0		254	5.75092	1060.1	22800.7	0	6.9327
2020m4	15726	963	4416682	21.8037	356.059	6123.62	723	26.555	0	0		196	4.43772	1246.34	20353.1	0	6.24117
2020m5	18178	1029	4416682	23.298	411.576	5660.69	724	24.1492	0	0		249	5.63772	1369.79	24198.2	0	5.74919
2020m6	22596	1112	4416682	25.1773	511.606	4921.23	725	23.43	0	0		248	5.61507	1097.54	22302.2	0	5.58917
2020m7	24081	1219	4416682	27.5999	545.228	5062.08	726	26.8075	0	0		263	5.9547	1092.15	21575.1	0	6.13494
2020m8	22981	1178	4416682	26.6716	520.323	5125.97	727	30.7127	4	1	25000	245	5.54715	1066.1	20798	0.0905657	7.06457
2020m9	25523	1394	4416682	31.5622	577.877	5461.74	728	25.5366	5	1	20000	308	6.97356	1206.75	22094.7	0.113207	5.05515
2020m10	25542	1429	4416682	32.3546	578.307	5594.71	729	31.6978	72	17	23611.1	345	7.81129	1350.72	24142.8	1.63018	6.78681
2020m11	23988	1358	4416682	30.7471	543.123	5661.16	730	36.1416	89	24	26966.3	356	8.06035	1484.08	26215	2.01509	8.01255
2020m12	22640	1234	4416682	27.9395	512.602	5450.53	731	30.5223	63	18	28571.4	319	7.22262	1409.01	25850.9	1.42641	7.51793
2021m1	24561	1458	4443773	32.81	552.706	5936.24	732	34.61	88	22	25000	332	7.47113	1351.74	22770.9	1.9803	8.93562
2021m2	24188	1365	4443773	30.7171	544.312	5643.29	733	28.3169	77	22	28571.4	323	7.2686	1335.37	23663	1.73276	7.27486
2021m3	28108	1654	4443773	37.2206	632.526	5884.45	734	28.0408	84	25	29761.9	388	8.73132	1380.39	23458.3	1.89029	5.9946
2021m4	25357	1552	4443773	34.9253	570.619	6120.6	735	33.0921	40	8	20000	297	6.68351	1171.27	19136.6	0.900136	7.42178
2021m5	27239	1519	4443773	34.1827	612.97	5576.56	736	36.3342	83	25	30120.5	297	6.68351	1090.35	19552.3	1.86778	8.3543
2021m6	27410	1543	4443773	34.7227	616.818	5629.33	737	35.3667	100	35	35000	286	6.43597	1043.41	18535.3	2.25034	7.21891
2021m7	26170	1601	4443773	36.0279	588.914	6117.69	738	37.5966	89	29	32584.3	353	7.9437	1348.87	22048.7	2.0028	7.29871
2021m8	26112	1567	4443773	35.2628	587.609	6001.07	739	39.2635	110	45	40909.1	319	7.17858	1221.66	20357.4	2.47537	8.57521
2021m9	25867	1657	4443773	37.2881	582.095	6405.85	740	36.0488	88	27	30681.8	367	8.25875	1418.8	22148.5	1.9803	7.11777
2021m10	25308	1722	4443773	38.7509	569.516	6804.17	741	37.9722	107	31	28972	368	8.28125	1454.09	21370.5	2.40786	8.20491
2021m11	26332	1796	4443773	40.4161	592.56	6820.6	742	41.2344	107	29	27102.8	382	8.5963	1450.71	21269.5	2.40786	8.65935
2021m12	23666	1613	4443773	36.298	532.565	6815.69	743	38.5288	119	36	30252.1	324	7.2911	1369.05	20086.8	2.6779	7.96854
2022m1	24512	1813	4543111	39.9066	539.542	7396.38	744	44.656	142	40	28169	389	8.56241	1586.98	21456.2	3.12561	8.90908
2022m2	23615	1662	4543111	36.5829	519.798	7037.9	745	36.2581	59	17	28813.6	350	7.70397	1482.11	21059	1.29867	8.16985
2022m3	27929	1996	4543111	43.9346	614.755	7146.69	746	35.7245	96	16	16666.7	416	9.15672	1489.49	20841.7	2.11309	6.97875
2022m4	25484	1702	4543111	37.4633	560.937	6678.7	747	37.9519	108	28	25925.9	377	8.29828	1479.36	22150.4	2.37723	7.30463
2022m5	27171	1877	4543111	41.3153	598.07	6908.1	748	38.7872	59	17	28813.6	383	8.43035	1409.59	20404.9	1.29867	9.22274
2022m6	28173	1900	4543111	41.8216	620.126	6744.05	749	41.184	119	22	18487.4	381	8.38632	1352.36	20052.6	2.61935	8.79757
2022m7	27252	1771	4543111	38.9821	599.853	6498.61	750	44.3518	13	5	38461.5	370	8.1442	1357.7	20892.2	0.286148	9.62923
2022m8	30508	2075	4543111	45.6735	671.522	6801.49	751	43.1468	76	4	5263.16	416	9.15672	1363.58	20048.2	1.67286	9.1641
2022m9	28435	1869	4543111	41.1392	625.893	6572.89	752	45.3305	102	17	16666.7	345	7.59392	1213.29	18459.1	2.24516	9.03178
2022m10	28853	1939	4543111	42.68	635.093	6720.27	753	43.7769	130	19	14615.4	376	8.27627	1303.16	19391.4	2.86148	8.30304
2022m11	28363	1914	4543111	42.1297	624.308	6748.23	754	45.6679	87	11	12643.7	370	8.1442	1304.52	19331.2	1.91499	8.65804
2022m12	26047	1804	4543111	39.7085	573.33	6925.94	755	40.6566	47	5	10638.3	415	9.13471	1593.27	23004.4	1.03453	7.5723
2023m1	29454	2054	4695290	43.746	627.31	6973.59	756	47.4885	62	13	20967.7	416	8.85994	1412.37	20253.2	1.32047	10.1546
2023m2	27286	1863	4695290	39.6781	581.136	6827.68	757	40.421	74	11	14864.9	399	8.49788	1462.29	21417.1	1.57605	8.74389
2023m3	32882	2283	4695290	48.6232	700.319	6943.01	758	40.9111	54	10	18518.5	505	10.7555	1535.79	22120	1.15009	8.11597
2023m4	28420	1942	4695290	41.3606	605.287	6833.22	759	40.3333	62	9	14516.1	403	8.58307	1418.02	20751.8	1.32047	8.30778
2023m5	31233	2089	4695290	44.4914	665.199	6688.44	760	42.9594	89	11	12359.6	411	8.75345	1315.92	19674.5	1.89552	9.42903
2023m6	30806	1949	4695290	41.5097	656.104	6326.69	761	44.253	121	13	10743.8	406	8.64696	1317.92	20831.2	2.57705	9.15192
2023m7	29587	1859	4695290	39.5929	630.142	6283.16	762	43.7276	46	5	10869.6	357	7.60336	1206.61	19203.9	0.979705	9.69434
2023m8	31950	2016	4695290	42.9366	680.469	6309.86	763	45.3318	98	10	10204.1	323	6.87923	1010.95	16021.8	2.0872	9.1627
2023m9	30488	1963	4695290	41.8079	649.332	6438.6	764	42.7642	83	9	10843.4	295	6.28289	967.594	15028	1.76773	7.36995
2023m10	31539	1810	4695290	38.5493	671.716	5738.93	765	44.0183	59	5	8474.58	275	5.85693	871.936	15193.4	1.25658	7.09147
2023m11	32384	2045	4695290	43.5543	689.712	6314.85	766	42.4366	120	11	9166.67	305	6.49587	941.823	14914.4	2.55575	6.54324
2023m12	29528	1725	4695290	36.7389	628.886	5841.91	767	40.9576	103	3	2912.62	227	4.83463	768.762	13159.4	2.19369	6.22884
2024m1	33638	2025	4863681	41.6351	691.616	6019.98	768	44.7612	120	6	5000	300	6.16817	891.849	14814.8	2.46727	5.99397
2024m2	32586	1928	4863681	39.6408	669.986	5916.65	769	38.9572	135	10	7407.41	269	5.53079	825.508	13952.3	2.77568	5.84976
2024m3	35211	1887	4863681	38.7978	723.958	5359.12	770	42.1844	144	6	4166.67	265	5.44855	752.606	14043.5	2.96072	5.69433
2024m4	35003	1916	4863681	39.394	719.681	5473.82	771	34.1749	85	1	1176.47	271	5.57191	774.219	14144	1.74765	4.52071
2024m5	33203	1717	4863681	35.3025	682.672	5171.22	772	39.4206	142	12	8450.7	248	5.09902	746.92	14443.8	2.9196	5.63229
